# Supplementary material for: Acridine Based Small Molecular Hole Transport Type Materials for Phosphorescent OLED Application
Source: Molecules. 2021 Dec 19;26(24):7680. doi: 10.3390/molecules26247680 (PMC8703516; doi:10.3390/molecules26247680)
Supplement: Supplementary file 1 [file molecules-26-07680-s001.zip]

Archive with 1 entries (1 files):
- molecules-1430673-supplementary.pdf
